# Supplementary material for: Fungal Strains with Identical Genomes Were Found at a Distance of 2000 Kilometers after 40 Years
Source: J Fungi (Basel). 2022 Nov 16;8(11):1212. doi: 10.3390/jof8111212 (PMC9697809; doi:10.3390/jof8111212)
Supplement: Supplementary file 1 [file jof-08-01212-s001.zip]

Archive with 7 entries (7 files):
- Figuer S1.png
- Figuer S2.png
- Figuer S3.png
- Table S1.pdf
- Table S2.pdf
- Table S3.pdf
- Table S4.pdf
